# Supplementary material for: Molecular determinants regulating selective binding of autophagy adapters and receptors to ATG8 proteins
Source: Nat Commun. 2019 May 3;10:2055. doi: 10.1038/s41467-019-10059-6 (PMC6499816; doi:10.1038/s41467-019-10059-6)
Supplement: Supplementary file 4 — Source Data [file 41467_2019_10059_MOESM4_ESM.xlsx]

## Sheet: Figure 1g
Fig. 1g Bio-Layer Interferometry (BLI) affinity measurements of LIR peptides binding to six ATG8 proteins
Response
	PCM1 WT				PCM1 WT				PCM1 WT				PCM1 WT				PCM1 WT				PCM1 WT				ULK1 WT				ULK1 WT				ULK1 WT				ULK1 WT				ULK1 WT				ULK1 WT				ATG13 WT
LC3A (μM)	Mean	SEM		LC3B (μM)	Mean	SEM		LC3C (μM)	Mean	SEM		GABARAP (μM)	Mean	SEM		GABARAPL1 (μM)	Mean	SEM		GABARAPL2 (μM)	Mean	SEM		LC3A (μM)	Mean	SEM		LC3B (μM)	Mean	SEM		LC3C (μM)	Mean	SEM		GABARAP (μM)	Mean	SEM		GABARAPL1 (μM)	Mean	SEM		GABARAPL2 (μM)	Mean	SEM		LC3A (μM)	Mean
20	0.299275	0.0157108		18	0.029175	0.0023743		1.56	0.14595	0.00805031		0.156	0.1232	0.0037		0.2344	0.299	0.0127		1.56	0.179	0.0006		1.56	0.35645	0.03405		7.81	0.17235	0.01285		0.9375	0.62025	0.03835		0.0078	0.19485	0.00325		0.0078	0.21	0.0066		0.1172	0.2743	0.01		1.56	0.54905
40	0.5302	0.0392153		36	0.06095	0.00642502		3.125	0.291125	0.00581182		0.313	0.262675	0.015354		0.4688	0.61805	0.01975		3.125	0.37915	0.00455		3.125	0.5131	0.0481		15.63	0.2343	0.0159		1.875	0.7736	0.0431		0.0156	0.3113	0.0079		0.0156	0.30875	0.00695		0.2344	0.3883	0.0087		3.13	0.82
80	0.78765	0.0728815		72	0.11605	0.0153021		6.25	0.473725	0.0215136		0.625	0.473825	0.0581301		0.9375	0.96365	0.04245		6.25	0.59325	0.00885		6.25	0.8479	0.0701		31.25	0.3847	0.0283		3.75	1.1572	0.0559		0.0313	0.5452	0.0126		0.0313	0.5344	0.0148		0.4688	0.64455	0.01215		6.25	1.28445
160	1.03723	0.132807		144	0.17675	0.0316472		12.5	0.655575	0.0717015		1.25	0.683375	0.11513		1.88	1.28735	0.04165		12.5	0.82215	0.02315		12.5	1.23855	0.09615		62.5	0.62435	0.03025		7.5	1.62115	0.07115		0.0625	0.88535	0.01405		0.0625	0.86055	0.01985		0.9375	0.98125	0.01695		12.5	1.50395
320	1.5358	0.114195		288	0.3485	0.0353569		25	0.998725	0.0420723		2.5	1.04147	0.0953988		3.75	1.60005	0.04565		25	1.0595	0.0333		25	1.3485	0.0912		125	0.72835	0.03995		15	1.739	0.0785		0.125	1.0649	0.0178		0.125	1.03585	0.02005		1.875	1.12275	0.01495		25	1.70285
640	2.01277	0.117964		576	0.521825	0.045092		50	1.21135	0.0464968		5	1.32315	0.100139		7.5	1.8939	0.0485		50	1.361	0.0599		50	1.4663	0.11		250	0.873	0.0516		30	1.80775	0.08965		0.25	1.2022	0.0175		0.25	1.16905	0.01805		3.75	1.2161	0.0178		50	1.86345
1280	2.64283	0.139835		1152	0.79845	0.0857437		100	1.47525	0.106305		10	1.56075	0.109118		15	2.27625	0.05415		100	1.6265	0.0984
n=4 independent experiments				n=4 independent experiments				n=4 independent experiments				n=4 independent experiments				n=2 independent experiments				n=2 independent experiments				n=2 independent experiments				n=2 independent experiments				n=2 independent experiments				n=2 independent experiments				n=2 independent experiments				n=2 independent experiments				n=2 independent experiments
Best-fit values				Best-fit values				Best-fit values				Best-fit values				Best-fit values				Best-fit values				Best-fit values				Best-fit values				Best-fit values				Best-fit values				Best-fit values				Best-fit values				Best-fit values
Rmax	3.1			Rmax	1.466			Rmax	1.702			Rmax	1.866			Rmax	2.385			Rmax	1.792			Rmax	1.681			Rmax	1.037			Rmax	2.015			Rmax	1.473			Rmax	1.421			Rmax	1.426			Rmax	2.009
Kd	291.5			Kd	982.1			Kd	17.94			Kd	2.01			Kd	1.55			Kd	14.37			Kd	5.956			Kd	48.16			Kd	2.512			Kd	0.04957			Kd	0.04793			Kd	0.5292			Kd	4.101
Standard Error				Standard Error				Standard Error				Standard Error				Standard Error				Standard Error				Standard Error				Standard Error				Standard Error				Standard Error				Standard Error				Standard Error				Standard Error
Rmax	0.1854			Rmax	0.2353			Rmax	0.07627			Rmax	0.1239			Rmax	0.06847			Rmax	0.06619			Rmax	0.08682			Rmax	0.04913			Rmax	0.07568			Rmax	0.04565			Rmax	0.04293			Rmax	0.042			Rmax	0.03708
Kd	46.28			Kd	275.2			Kd	2.288			Kd	0.3689			Kd	0.1469			Kd	1.606			Kd	0.9983			Kd	6.418			Kd	0.3403			Kd	0.004284			Kd	0.00408			Kd	0.04813			Kd	0.2747
95% Confidence Intervals				95% Confidence Intervals				95% Confidence Intervals				95% Confidence Intervals				95% Confidence Intervals				95% Confidence Intervals				95% Confidence Intervals				95% Confidence Intervals				95% Confidence Intervals				95% Confidence Intervals				95% Confidence Intervals				95% Confidence Intervals				95% Confidence Intervals
Rmax	2.731 to 3.566			Rmax	1.101 to 2.255			Rmax	1.552 to 1.876			Rmax	1.634 to 2.158			Rmax	2.238 to 2.546			Rmax	1.65 to 1.953			Rmax	1.504 to 1.886			Rmax	0.9359 to 1.156			Rmax	1.855 to 2.191			Rmax	1.379 to 1.577			Rmax	1.332 to 1.519			Rmax	1.338 to 1.522			Rmax	1.929 to 2.093
Kd	204.5 to 419.2			Kd	574 to 1949			Kd	13.71 to 23.57			Kd	1.373 to 2.963			Kd	1.248 to 1.924			Kd	11.11 to 18.62			Kd	4.125 to 8.528			Kd	35.83 to 64.89			Kd	1.848 to 3.372			Kd	0.0412 to 0.0597			Kd	0.0399 to 0.0577			Kd	0.4344 to 0.6439			Kd	3.533 to 4.749
Goodness of Fit				Goodness of Fit				Goodness of Fit				Goodness of Fit				Goodness of Fit				Goodness of Fit				Goodness of Fit				Goodness of Fit				Goodness of Fit				Goodness of Fit				Goodness of Fit				Goodness of Fit				Goodness of Fit
R square	0.933			R square	0.928			R square	0.954			R square	0.913			R square	0.984			R square	0.981			R square	0.951			R square	0.975			R square	0.958			R square	0.99			R square	0.99			R square	0.986			R square	0.99
Non linear regression analysis:
Formula: Y=Rmax*X/(Kd+X)		Y=Response; real-time spectral shift calculated by ForteBio 7.1 data analysis
		X=Protein concentration
		Rmax=Theoretical response maxium
		Kd=Affinity constant
[truncated: 52 more columns]

## Sheet: Figure 4c
Fig. 4c Bio-Layer Interferometry (BLI) affinity measurements of LIR peptides binding to six ATG8 proteins
Response
	PCM1 V1956D				PCM1 V1956D				PCM1 V1956D				PCM1 V1956D				PCM1 V1956D				PCM1 V1956D				PCM1 K1967I				PCM1 K1967I				PCM1 K1967I				PCM1 K1967I				PCM1 K1967I				PCM1 K1967I				PCM1 V1959I
LC3A (μM)	Mean	SEM		LC3B (μM)	Mean	SEM		LC3C (μM)	Mean	SEM		GABARAP (μM)	Mean	SEM		GABARAPL1 (μM)	Mean	SEM		GABARAPL2 (μM)	Mean	SEM		LC3A (μM)	Mean	SEM		LC3B (μM)	Mean	SEM		LC3C (μM)	Mean	SEM		GABARAP (μM)	Mean	SEM		GABARAPL1 (μM)	Mean	SEM		GABARAPL2 (μM)	Mean	SEM		LC3A (μM)	Mean
20.5	0.1749	0.0079		17.9	0.0189	0.0003		4.688	0.1237	0.009		0.78	0.27425	0.00985		0.78	0.387	0.019		7.719	0.228	0.0019		0.78	0.4996	0.0189		1.56	0.2543	0.0144		0.078	0.4655	0.0126		0.0313	0.3826	0.0117		0.0313	0.51805	0.00575		0.3125	0.5099	0.0025		6.25	0.324
41	0.29435	0.00875		35.8	0.03465	0.00095		9.375	0.20475	0.01355		1.56	0.4528	0.0152		1.56	0.61325	0.02165		15.438	0.36195	0.00285		1.56	0.7771	0.0243		3.13	0.4028	0.0159		0.156	0.67485	0.01305		0.0625	0.6094	0.0176		0.0625	0.82265	0.02055		0.625	0.7381	0.0035		12.5	0.5091
82	0.50405	0.01485		71.7	0.05815	0.00495		17.75	0.3442	0.0305		3.13	0.7204	0.0284		3.13	0.9302	0.0278		30.875	0.54775	0.00615		3.13	1.16175	0.03225		6.25	0.65945	0.02915		0.313	0.97725	0.02275		0.125	0.92365	0.02565		0.125	1.20005	0.02965		1.25	1.0672	0.0013		25	0.76795
164	0.7056	0.0129		143.4	0.09595	0.00545		37.5	0.517	0.0225		6.25	0.95825	0.03995		6.25	1.2117	0.0296		61.75	0.72315	0.00995		6.25	1.52855	0.02345		12.5	0.9005	0.0482		0.625	1.2777	0.022		0.25	1.2394	0.0252		0.25	1.53435	0.03435		2.5	1.3526	0.0007		50	1.0318
328	1.29035	0.05665		286.8	0.1909	0.0115		75	0.7811	0.0578		12.5	1.3703	0.018		12.5	1.63585	0.04245		123.5	0.9554	0.0096		12.5	1.89625	0.04085		25	1.1246	0.0443		1.25	1.6214	0.0255		0.5	1.57355	0.02835		0.5	1.8913	0.0379		5	1.6576	0.0037		100	1.5038
656	1.9051	0.0404						150	1.1323	0.1209		25	1.6455	0.0343		25	1.9324	0.0383		247	1.21935	0.00575		25	2.187	0.0298		50	1.34475	0.05625		2.5	1.9786	0.0304		1	1.87545	0.03305		1	2.22785	0.03875		10	1.9388	0.0063		200	1.6999
1312	2.81155	0.05735		1147	0.6218	0.0402		300	1.6083	0.1803		50	2.0649	0.0549		50	2.22525	0.03745		494	1.5687	0.0396		50	2.485	0.0238		100	1.5668	0.023
n=2 independent experiments				n=2 independent experiments				n=2 independent experiments				n=2 independent experiments				n=2 independent experiments				n=2 independent experiments				n=2 independent experiments				n=2 independent experiments				n=2 independent experiments				n=2 independent experiments				n=2 independent experiments				n=2 independent experiments				n=2 independent experiments
Best-fit values				Best-fit values				Best-fit values				Best-fit values				Best-fit values				Best-fit values				Best-fit values				Best-fit values				Best-fit values				Best-fit values				Best-fit values				Best-fit values				Best-fit values
Rmax	4.546			Rmax	2.408			Rmax	2.244			Rmax	2.274			Rmax	2.375			Rmax	1.7			Rmax	2.579			Rmax	1.663			Rmax	2.192			Rmax	2.138			Rmax	2.445			Rmax	2.098			Rmax	2.057
Kd	841.3			Kd	3296			Kd	130.6			Kd	7.723			Kd	5.188			Kd	77.66			Kd	3.93			Kd	10.28			Kd	0.3836			Kd	0.1659			Kd	0.1312			Kd	1.193			Kd	41.71
Standard Error				Standard Error				Standard Error				Standard Error				Standard Error				Standard Error				Standard Error				Standard Error				Standard Error				Standard Error				Standard Error				Standard Error				Standard Error
Rmax	0.2589			Rmax	0.6426			Rmax	0.2283			Rmax	0.08011			Rmax	0.05798			Rmax	0.08006			Rmax	0.0488			Rmax	0.04341			Rmax	0.07338			Rmax	0.04687			Rmax	0.05568			Rmax	0.04725			Rmax	0.09676
Kd	91.64			Kd	1148			Kd	28.87			Kd	0.807			Kd	0.4176			Kd	10.79			Kd	0.2631			Kd	0.8871			Kd	0.03869			Kd	0.0107			Kd	0.009423			Kd	0.08715			Kd	5.386
95% Confidence Intervals				95% Confidence Intervals				95% Confidence Intervals				95% Confidence Intervals				95% Confidence Intervals				95% Confidence Intervals				95% Confidence Intervals				95% Confidence Intervals				95% Confidence Intervals				95% Confidence Intervals				95% Confidence Intervals				95% Confidence Intervals				95% Confidence Intervals
Rmax	4.03 to 5.224			Rmax	1.558 to 7.369			Rmax	1.811 to 2.948			Rmax	2.102 to 2.47			Rmax	2.249 to 2.511			Rmax	1.526 to 1.909			Rmax	2.472 to 2.691			Rmax	1.569 to 1.764			Rmax	2.03 to 2.374			Rmax	2.035 to 2.25			Rmax	2.323 to 2.578			Rmax	1.993 to 2.211			Rmax	1.854 to 2.3
Kd	662.7 to 1088			Kd	1796 to 12245			Kd	79.43 to 227.1			Kd	6.057 to 9.86			Kd	4.31 to 6.239			Kd	55.46 to 109.1			Kd	3.372 to 4.574			Kd	8.45 to 12.51			Kd	0.3018 to 0.4873			Kd	0.143 to 0.1925			Kd	0.1111 to 0.1549			Kd	1.005 to 1.413			Kd	31.03 to 56.21
Goodness of Fit				Goodness of Fit				Goodness of Fit				Goodness of Fit				Goodness of Fit				Goodness of Fit				Goodness of Fit				Goodness of Fit				Goodness of Fit				Goodness of Fit				Goodness of Fit				Goodness of Fit				Goodness of Fit
R square	0.993			R square	0.993			R square	0.961			R square	0.983			R square	0.988			R square	0.97			R square	0.99			R square	0.986			R square	0.982			R square	0.993			R square	0.99			R square	0.989			R square	0.977
Non linear regression analysis:
Formula: Y=Rmax*X/(Kd+X)		Y=Response; real-time spectral shift calculated by ForteBio 7.1 data analysis
		X=Protein concentration
		Rmax=Theoretical response maxium
		Kd=Affinity constant
[truncated: 106 more columns]

## Sheet: Figure 5b
Figure 5b
Quantification of GFP Signal intensities at the centrosome normalized to total GFP signal intensities of whole cells
each measurement represents one cell
data from four independent experiments
	PCM1	PCM1	PCM1
	WT	3xAla	K1957I
Experiment 1	0.0258583	0.0744178	0.0389994
	0.026166	0.0432611	0.0921934
	0.0614011	0.0788851	0.0933853
	0.0508304	0.0955009	0.034563
	0.0389415	0.0491701	0.0389963
	0.0699652	0.0974682	0.097925
	0.0367702	0.0754351	0.0843093
	0.0716127	0.0973901	0.121777
	0.00989346	0.035931	0.0813195
	0.078144	0.0646963	0.0977652
	0.0656127	0.0444595	0.0392297
	0.0426922	0.0787898	0.0112599
	0.0710258	0.0676239	0.0534535
	0.0739138	0.112332	0.0328546
	0.044799	0.107834	0.047767
	0.0537727	0.0657854	0.0396151
	0.0783783	0.18704	0.0339836
	0.0631835	0.0327251	0.0431483
	0.0292142	0.0628892	0.0288149
	0.0664115	0.162237	0.100393
	0.0433464	0.0717333	0.0448442
	0.0153403	0.0417847	0.0545263
	0.0199832	0.0929242	0.0571794
	0.129961	0.225858	0.0392503
	0.12562	0.1421	0.0249266
	0.0765453	0.103137	0.023038
	0.106518	0.0539128	0.0535733
	0.0781098	0.21436	0.0323579
	0.0678155	0.185344	0.042421
	0.0501457	0.105994	0.0200772
	0.068023	0.0993001	0.0246219
	0.0619957	0.120929	0.0382813
	0.134693	0.0842374	0.0203708
	0.0546428	0.112026
	0.0878235
	PCM1	PCM1	PCM1
	WT	3xAla	K1957I
Experiment 2	0.109048	0.100764	0.0650348
	0.0421403	0.0413785	0.0280559
	0.0476055	0.0732459	0.126857
	0.0555419	0.0636756	0.0831997
	0.0261237	0.062544	0.0323788
	0.0229041	0.094743	0.0588244
	0.176882	0.0875685	0.0578036
	0.0852575	0.0960304	0.0871449
	0.0718283	0.0762252	0.0680246
	0.0655111	0.0921544	0.0602351
	0.0697313	0.0964303	0.0274026
	0.0452829	0.066748	0.0299835
	0.0649815	0.166456	0.0611779
	0.092871	0.0856424	0.0621183
	0.0372014	0.0824317	0.0575718
	0.0672412	0.16942	0.0406303
	0.1607	0.0949826	0.0743121
	0.111757	0.0423825	0.0324972
	0.130464	0.155209	0.0412406
	0.0857786	0.0832134	0.0513267
	0.0828752	0.157291	0.0249968
	0.0581116	0.0399963	0.0834421
	0.110516	0.028697	0.0152292
	0.108814	0.0344524	0.0169844
	0.130064	0.0457282	0.0833645
	0.100218	0.159326	0.0381464
	0.130134	0.0945142	0.0237578
	0.0984872	0.126839	0.0531752
	0.158164	0.0850909	0.0367306
	0.0791147	0.103866	0.0469954
	0.0998264	0.0472315	0.0486486
	0.0220482	0.0423104	0.0573958
	0.0474341	0.078255	0.0278828
	0.0422478	0.0989607
		0.0711971
		0.0938775
		0.122103
	PCM1	PCM1	PCM1
	WT	3xAla	K1957I
Experiment 3	0.107761	0.211276	0.0208857
	0.0962082	0.014508	0.0433658
	0.0627131	0.0656595	0.0255379
	0.0530916	0.0688717	0.0494344
	0.116035	0.0372415	0.01929
	0.0779734	0.108485	0.0320032
	0.0874266	0.10867	0.0323031
	0.0381718	0.0277689	0.0370989
	0.0967666	0.0567501	0.0804745
	0.121407	0.165156	0.0898983
	0.13246	0.11842	0.089887
	0.0946954	0.128316	0.0157247
	0.0340205	0.16229	0.0159387
	0.0503335	0.0664757	0.138807
	0.0591242	0.0176668	0.0903328
	0.0581355	0.0860754	0.0293264
	0.0913457	0.113644	0.0420588
	0.101977	0.0972548	0.0448646
	0.0501897	0.0998656	0.0773301
	0.0248052	0.102674	0.181904
	0.120596	0.0867018	0.041886
	0.0364871	0.0677096	0.111029
	0.0246552	0.0918382	0.074342
	0.0309432	0.0876306	0.0918561
	0.024488	0.144586	0.0678048
	0.100442	0.12404	0.0252129
	0.0245564	0.11255	0.0901893
	0.209904	0.166327	0.12512
	0.0296325	0.172215	0.100297
	0.104838	0.0478569	0.0491721
	0.0920483	0.264073	0.0933508
	0.0534336	0.193663	0.109967
	0.0465603	0.0840689	0.0587035
	0.0716981	0.251483	0.065383
	0.0364981	0.115107	0.0585779
	0.0625836	0.0586189	0.0286031
	0.144286	0.108049	0.0850923
	0.18506	0.143228	0.0536101
	0.0455193	0.140222	0.124601
	0.0341758	0.0968345	0.0280928
	0.017414	0.115548	0.0247904
	0.0916969	0.066788	0.0219924
	0.056811	0.124839	0.0351435
	0.0212805	0.195636	0.049652
	0.100692	0.12376	0.0640589
	0.0613313	0.0613715	0.109544
	0.0424842	0.0572952	0.0466011
	0.039202	0.147537	0.171283
	0.0748354		0.0910502
	PCM1	PCM1	PCM1
	WT	3xAla	K1957I
Experiment 4	0.0379785	0.0295183	0.0202392
	0.0387767	0.025634	0.0246348
	0.0368977	0.0340789	0.0208477
	0.0344115	0.0165303	0.0426523
	0.0529612	0.0339121	0.0147598
	0.0278485	0.0367059	0.0222399
	0.0289381	0.0476012	0.0102452
	0.040874	0.0186148	0.0110718
	0.0322134	0.0390174	0.0286541
	0.0428153	0.0210774	0.0166195
	0.0326026	0.0314294	0.0227168
	0.022152	0.0337185	0.0126192
	0.0479628	0.0260293	0.0153241
	0.0478653	0.0109415	0.0175015
	0.0634555	0.0294418	0.0285194
	0.0202033	0.0280842	0.0248343
	0.0304613	0.0605092	0.0275679
	0.0383714	0.0113259	0.0189751
	0.0731079	0.0726971
	0.0194492	0.0364361
	0.0374782	0.119035
	0.0350261	0.047527
	0.0237039	0.0177002
	0.0258876	0.0930173
	0.0162689	0.0472663
	0.0188872	0.0557835
	0.0332864	0.104879
	0.0182612	0.0749352
	0.0365356	0.0647842
	0.0340623	0.0462984
	0.0326394
	0.0483439
	0.0816653
	0.0407039

## Sheet: Figure 5c
Figure 5c
Pearson's coefficient PCM1/LC3
data from three independent experiments
	PCM1	PCM1	PCM1	PCM1	PCM1	PCM1
	WT SM	3xAla SM	K1957I SM	WT SMB	3xAla SMB	K1957I SMB
Experiment 1	0.09	0.09	0.21	0.09	0.08	0.19
	0.35	0.22	0.1	0.08	0.04	0.25
	0.08	0.14	0.1	0.07	-0.03	0.32
	0.22	0.13	0.23	0.09	0.01	0.3
	0.2	0.13	0.28	0.52	0.03	0.54
	0.11	0.14	0.22	0.15	0.03	0.23
	0.15	0.18	0.16	0.23	0.17	0.36
	0.21	0.07	0.13	0.32	0.08	0.25
	0.06	0.05	0.15	0.11	0.08	0.21
	0	0.08	0.27	0.1	0.03	0.21
	0.19	0.01	0.09	0.19	0.09	0.23
	0.23	0.14	0.32	0.11	0.14	0.18
	0.27	0.17	0.14	0.24	0.17	0.27
	0.18	0.14	0.32	0.15	0.13	0.22
	0.32	0.11	0.03	0.15	0.12	0.18
	0.25	-0.04	0.31	0.23	0.17	0.22
	0.25	0.16	0.34	0.2	0.06	0.13
	0.08	0	0.21	0.48	0.18	0.34
	0.16	0.04	0.4	0.18	0.09	0.22
	0.25	-0.03	0.22	0.09	0.13	0.4
	0.13	0.05	0.02	0.09	0.18	0.17
	0.12	0.23	0.29	0.1	0.18	0.41
	0.11	0.15	0.22	0.01	0.1	0.3
	0.17	0.39	0.42	0.01	0.03	0.16
	0.25	0.16	0.03	0.17	0.08	0.24
	0.17	0.15	0.21	0.12	0.11	0.12
	0.18	0.13	0.23	0.12	0.18	0.27
	0.23	0.06	0.34	0.13	-0.06	0.26
	0.29	0.14	0.32	0.1	0.19	0.56
	0.21	0.07	0.3	0.2	0.12	0.3
	0.14	0.05	0.27	0.11	0.11	0.36
	0.27	0.03	0.27	0.11	0.12	0.25
	0.12	-0.01	0.32	0.18	0.15	0.42
	0.25	0.06	0.14	0.2	0.08	0.2
	0.18	-0.03	0.23	0.13	0.09	0.52
	0.17	0.02	0.26	0.16	0.17	0.3
	0.05	0.14	0.26	0.07	0.06	0.41
	0.04	0.11	0.3	0.15	-0.02	0.41
	-0.01	0.05	0.33	0.14	0.05	0.45
	0.01	0.1	0.25	0.26	0.12
	-0.04	0.09	0.09	0.19	0.07
	0.25		0.17	0.27	0.12
	0.27		0.11	0.19
	0		0.23	0.12
	0.03		0.3	0.01
			0.43	0.26
			0.13	0.09
			0.21	0.14
			0.17	0.12
			0.18
	PCM1	PCM1	PCM1	PCM1	PCM1	PCM1
	WT SM	3xAla SM	K1957I SM	WT SMB	3xAla SMB	K1957I SMB
Experiment 2	0	0.01	0.14	0.13	0.14	0.02
	0.04	0.03	0.27	0.22	0.18	0.74
	0.02	0.1	0.17	0.16	0.16	0.59
	0.03	0.1	0.2	0.34	0.17	0.35
	-0.04	0.08	0.3	0.27	0.15	0.35
	0.17	0.17	0.2	0.47	0.24	0.42
	-0.25	0.13	0.11	0.09	0	0.49
	0.05	-0.02	0.57	0.42	0.06	0.44
	0.04	0.03	0.24	0.36	0.42	0.47
	0.07	0.07	0.22	0.18	0.08	0.48
	0.13	0.02	0.3	0.34	0.07	0.42
	0.1	0.18	0.13	0.14	0.16	0.44
	0.01	0.09	0.36	0.24	0.15	0.42
	0.13	0.09	0.14	0.44	0.17	0.49
	0.11	0.09	0.19	0.43	0.1	0.5
	0.05	0.08	0.3	0.07	0.07	0.55
	-0.04	0.12	0.25	0.33	0.18	0.5
	0.03	0.13	0.1	0.29	0.15	0.29
	0.08	0.13	0.06	0.27	0.08	0.19
	-0.03	0.1	0.11	0.42	0.1	0.26
	0.1	0.1	0.12	0.44	0.28	0.19
	0.02	0.08	0.34	0.3	0.25	0.52
	0.08	0.1	0.26	0.14	0.11	0.42
	0.1	0.1	0.2		0.37	0.53
	0.14	0.11	0.35		0.25	0.46
	0.13	0.14	0.15		0.15	0.33
	0.13	0.09	0		0.3	0.33
	0.23	0.09	0.17		0.08	0.39
	0.08	0.16	0.11		0.15
		0.11	0.18		0.14
		0.07	0.21		0.17
		0.04	0.15		0.21
		0.14	0.12		0.18
		0.16	0.32		0.12
		0.07	0.3		0.13
		0.05	0.12		0.08
			0.24
			0.13
			0.36
			0.24
			0.08
	PCM1	PCM1	PCM1	PCM1	PCM1	PCM1
	WT SM	3xAla SM	K1957I SM	WT SMB	3xAla SMB	K1957I SMB
Experiment 3	0.22	0.28	0.28	0.22	0.09	0.45
	0.28	0.23	0.25	0.09	0.25	0.44
	0.13	0.24	0.24	0.45	0.25	0.45
	0.11	0.25	0.29	0.44	0.27	0.49
	0.2	0.19	0.31	0.18	0.3	0.47
	0.18	0.17	0.2	0.24	0.33	0.56
	0.17	0.27	0.24	0.06	0.25	0.59
	0.11	0.23	0.29	0.41	0.3	0.46
	0.3	0.12	0.14	0.44	0.31	0.48
	0.44	0.21	0.27	0.52	0.2	0.48
	0.44	0.29	0.32	0.25	0.34	0.59
	0.3	0.29	0.19	0.5	0.22	0.51
	0.5	0.18	0.26	0.07	0.27	0.5
	0.32	0.11	0.32	-0.01	0.21	0.43
	0.22	0.16	0.27	0.23	0.32	0.42
	0.17	0.22	0.2	0.28	0.35	0.45
	0.24	0.25	0.15	0.14	0.31	0.53
	0.21	0.57	0.19	0.22	0.33	0.49
	0.6	0.16	0.24	0.25	0.33	0.37
	0.25	0.13	0.28	0.5	0.2	0.05
	0.24	0.17	0.22	0.45	0.26	0.39
	0.13	0.25	0.12	0.48	0.18	0.47
	0.61	0.21	0.24	0.4	0.25	0.44
	0.16	0.21	0.26	0.37	0.28	0.47
	0.2	0.22	0.28	0.42	0.25	0.39
	0.32	0.2	0.23	0.13	0.25	0.47
	0.55	0.16	0.14	0.22	0.26	0.44
	0.29	0.24	0.19	0.29	0.18	0.37
	0.21	0.19	0.28	0.26	0.26	0.53
	0.21	0.28	0.23	0.24	0.1	0.5
		0.11	0.36	0.3	0.19	0.31
		0.18	0.26	0.28	0.34	0.35
		0.22	0.25	0.22	0.16	0.33
			0.24	0.27	0.35	0.41
			0.36	0.44	0.27	0.39
			0.38	0.41	0.26	0.44
			0.14	0.31	0.39	0.36
			0.41	0.39	0.2	0.3
			0.45	0.33	0.21	0.18
			0.19		0.26	0.47
			0.27		0.26	0.37
					0.21	0.28
					0	0.45
					0.14	0.5

## Sheet: Figure 5d
Figure 5d
Pearson's coefficient PCM1/LAMP1
data from three independent experiments
	PCM1	PCM1	PCM1	PCM1	PCM1	PCM1
	WT SM	3xAla SM	K1957I SM	WT SMB	3xAla SMB	K1957I SMB
Experiment 1	0.09	0.21	0.07	0.09	-0.05	0.2
	0.16	0.14	0.22	0.12	0.03	0.37
	0.09	0.04	0.23	0.14	0.07	0.38
	0.07	0.15	0.1	0.09	0.17	0.3
	0.04	0.08	0.18	-0.3	0.18	0.45
	0.11	0.18	0.17	0.13	0.16	0.26
	0.28	0.11	0.13	0.09	0.15	0.17
	0.06	0.11	0.13	0.05	-0.07	0.24
	0.17	0.17	0.08	0.23	0.11	0.25
	0.25	0.17	0.24	0.12	0.05	0.07
	0.09	0.09	0.25	0.16	0.14	0.17
	0.09	0.08	0.14	0.2	0.16	0.3
	0.03	0.1	0.15	0.16	0.18	0.29
	0.21	0.11	0.19	0.18	0.14	0.39
	0.17	0.1	0.19	0.12	0.09	0.34
	0.17	0.22	0.12	0.2	0.12	0.2
	0.06	0.17	0.15	0.13	0.09	0.11
	0.21	0.08	0.13	0.32	0.14	0.32
	0.07	0.09	0.16	-0.06	0.17	0.21
	0.19	0.14	0.16	-0.06	0.02	0.32
	0.26	0.1	0.11	0.05	0.14	0.17
	0.21	0.05	0.25	0.25	0.42	0.23
	0.15	0.08	0.08	0.12	0.17	0.28
	0.04	0.06	0.18	0.06	0.14	0.26
	0.13	0	0.13	0.05	0.06	0.3
	0.06	0.09	0.07	0.11	0.12	0.08
	0.14	0.18	0.06	-0.05	0.1	0.2
	0.19	0.14	0.13	0.08	0.15	0.37
	0.12	0.12	0.21	0.15	0.09	0.34
	0.34	0.19	0.25	0.2	0.09	0.19
	0.07	0.09	0.07	0.15	0.09	0.3
	0.16	0.13	0.09	0.08	-0.02	0.27
	0.17	0.06	0.11	0.09	0.16	0.3
	0.1	0.08	0.11	0.13	0.15	0.22
	0.12	0.09	0.11	0.21	0.09	0.4
	0.08	0.09	0.09	0.08	0.16	0.27
	0.25	0.07	0.15	0.06	0.05	0.33
	0.11	0.07	0.26	0	0	0.29
	0.17	0.21	0.19	0.08	0.11	0.39
	0.07	0.17	0.16	0.11	0.05	0.18
	0.12	0.05	0.09	0.04	0	0.41
		0.07	0.13	0.1	0.1	0.46
		0.17	0.19	0.19	0.02	0.29
		0.25	0.12	0.06	0.2	0.39
		0.08	0.12	0.18	0.15	0.2
		0.14	0.13	0.12	0.03	0.33
			0.09	0.29	0.07	0.21
			0.11	0.03	0.16	0.29
			0.06	0.15	0.16	0.31
			0.08	0.32	0.07	0.24
			0.13
	PCM1	PCM1	PCM1	PCM1	PCM1	PCM1
	WT SM	3xAla SM	K1957I SM	WT SMB	3xAla SMB	K1957I SMB
Experiment 2	0.07	0.04	0.11	0.19	0.01	0.34
	0	0.16	0.07	0.14	-0.11	0.3
	0.12	0.09	0.19	0.08	0.09	0.3
	0.04	0.16	0.08	0.09	0.08	0.29
	0.11	0.18	0.23	0.03	0.13	0.28
	0.03	0.12	0.23	0.31	0.08	0.26
	0.14	0.12	0.1	0.03	0.07	0.27
	0.11	0.13	0.11	0.22	0.13	0.16
	0.11	0.09	0.17	0.19	0.15	0.24
	0.16	0.03	0.12	0.11	0.15	0.11
	0.09	0.09	0.05	0.21	0.03	0.24
	0.19	0.15	0.01	0.15	0.05	0.32
	0.09	0.04	0.1	0.13	-0.09	0.24
	0.12	0.18	0.1	0.19	0.15	0.34
	0.08	0.04	0.24	0.18	0.04	0.27
	0.13	0.09	0.14	0.13	0.23	0.27
	0.13	0.16	0.17	0.17	0.18	0.26
	0.18	0.14	-0.02	0.15	0.05
	0.12	0.04	0.11	0.13	0.2
	0.03	0.02	0.14	0.24	0.04
	0.06	0.09	0.03	0.24	0.11
	0.08	0.08	-0.01	0.23	0.05
	0.41	0.03	0.1	0.09	0.07
	0.14	0.15	0.2	0.11	0.1
	0.02	0.06	0.23	0.06	0.11
	0.03	0.01	0.18	0.16
	0.12	0.06	0.12
	0.02	0.04	0.11
	0.17	0.05	0.14
	0.19	0.01	0.07
	0.16	0.09	0.18
	0.03		0.15
	-0.08		0.16
	0.03		0.14
	-0.04		0.11
	0.13		0.07
			0.07
			0.16
			0.16
			0.07
	PCM1	PCM1	PCM1	PCM1	PCM1	PCM1
	WT SM	3xAla SM	K1957I SM	WT SMB	3xAla SMB	K1957I SMB
Experiment 3	0.13	0.22	0.19	0.21	0.06	0.49
	0.03	0.24	0.14	0.04	0.05	0.42
	0.08	0.17	0.12	0.22	0.22	0.4
	0.06	0.23	0.28	0.18	0.19	0.62
	0.13	0.17	0.23	0.06	0.31	0.38
	0.12	0.12	0.16	0.17	0.14	0.46
	0.05	0.2	0.26	-0.01	0.08	0.46
	0.2	0.14	0.19	0.7	0.14	0.46
	0.23	0.01	0.13	0.33	0.16	0.33
	0.08	0.13	0.31	0.24	0.1	0.71
	0.24	-0.02	0.18	0.14	0.31	0.32
	0.22	0.3	0.25	0.35	0.19	0.53
	0.18	0.15	0.22	0.04	0.1	0.52
	0.2	0.05	0.19	0.05	0.13	0.39
	0.12	0.16	0.16	-0.11	0.17	0.34
	0.07	0.06	0.15	0.24	0.21	0.54
	0.12	0.06	0.13	0.17	0.15	0.5
	0.1	0.02	0.19	0.14	0.24	0.48
	0.14	0.03	0.17	0.26	0.08	0.29
	0.1	0.08	0.22	0.28	0.16	0.47
	0.16	0.11	0.08	0.43	0.14	0.35
	0.07	0.23	0.23	0.36	0.15	0.41
	0.07	0.1	0.19	0.32	0.04	0.43
	0.1	0.17	0.21	0.21	0.13	0.39
	0.19	0.09	0.23	0.29	0.29	0.33
	0.08	0.11	0.27	0.41	0.23	0.36
	0.2	0.09	0.22	0.17	0.2	0.24
	0.1	0.09	0.23	0.2	0.14	0.45
	0.18	0.31	0.1	0.2	0.12	0.34
	0.09	0.01	0.18	0.22	0.04	0.28
		0.19	0.15	0.19	0.09	0.48
		0.2	0.22	0.25	0.31	0.41
		0.24	0.22	0.2	0.12	0.18
			0.09	0.18	0.23	0.27
			0.28	0.19	0.19	0.28
			0.12	0.3	0.23	0.36
			0.18	0.38	0.31	0.29
			0.09	0.3	0.12	0.5
			0.29	0.25	0.09	0.37
			0.26	0.27	0.04	0.27
			0.14	0.33	0.03	0.21
			0.21		0.18	0.33
					0.05	0.4
					0.13	0.33
						0.42
						0.46

## Sheet: Figure 5f
Figure 5f
Pearson's coefficient EYFP/mCherry
data from three independent experiments
	PCM1	PCM1	PCM1	PCM1
	WT	3xAla	K1957I	PCM1 FDII
Experiment 1	0.52	0.4	0.22	0.15
	0.68	0.57	0.35	0.3
	0.38	0.85	0.34	0.43
	0.57	0.7	0.64	0.43
	0.31	0.78	0.27	0.31
	0.28	0.37	0.22	0.49
	0.46	0.53	0.22	0.38
	0.59	0.43	0.39	0.44
	0.25	0.52	0.39	0.48
	0.26	0.62	0.24	0.52
	0.82	0.88	0.33	0.55
	0.53	0.58	0.23	0.48
	0.24	0.55	0.17	0.47
	0.2	0.58	0.3	0.37
	0.36	0.82	0.39	0.49
	0.7	0.71	0.52	0.45
	0.49	0.78	0.48	0.67
	0.22	0.51		0.61
	0.54	0.57		0.43
	0.49	0.58		0.64
	0.59	0.59		0.46
	0.66	0.56		0.44
	0.57	0.79		0.57
	0.66	0.75
	0.56	0.73
	0.81	0.78
	0.51
	PCM1	PCM1	PCM1	PCM1
	WT	3xAla	K1957I	PCM1 FDII
Experiment 2	0.52	0.81	0.51	0.28
	0.66	0.5	0.47	0.59
	0.46	0.65	0.58	0.62
	0.44	0.83	0.57	0.32
	0.41	0.87	0.67	0.62
	0.39	0.9	0.6	0.49
	0.58	0.89	0.5	0.33
	0.49	0.8	0.56	0.28
	0.39	0.92	0.41	0.46
	0.48	0.93	0.63	0.38
	0.53	0.91	0.6	0.47
	0.83	0.86	0.6	0.5
	0.87	0.85	0.48	0.49
	0.48	0.91		0.54
	0.72			0.24
	0.8			0.48
	PCM1	PCM1	PCM1	PCM1
	WT	3xAla	K1957I	PCM1 FDII
Experiment 3	0.23	0.59	0.13	0.3
	0.63	0.5	0.1	0.36
	0.49	0.85	0.42	0.37
	0.58	0.53	0.47	0.33
	0.45	0.42	0.07	0.33
	0.27	0.51	0.16	0.34
	0.58	0.8	0.37	0.27
	0.56	0.72	0.14	0.29
	0.33	0.45	0.25	0.33
	0.56	0.78	0.58	0.34
	0.5	0.53	0.43	0.46
	0.67	0.39	0.18	0.23
	0.43	0.5	0.26	0.25
	0.51	0.49	0.18	0.34
	0.6	0.78	0.19	0.5
	0.53	0.78	0.2	0.26
	0.47	0.5	0.23	0.35
	0.64	0.5	0.32
	0.32	0.76
	0.56	0.83
	0.55	0.85
	0.57

## Sheet: Figure 6a
Figure 6a
%PCM1 binding to GABARAP
Experiment	GFP	WT	Q59E	F60L	Q59E/F60L	F62K	Q59E/F60L/F62K	K24Q	Y25H	K24Q/Y25H	K24Q/F60L	Y25H/F60L	K24Q/Q59E/F60L	Y25H/Q59E/F60L	K24Q/Y25H/F60L	K24Q/Y25H/Q59E/F60L	E8R/H9R	E8R/H9R/K24Q/Y25H	E8R/H9R/Q59E/F60L
1	5.38378	100	80.42		9.22081
2	3.32343	100	80.4082		5.44085
3	10.4017	100	86.7615		10.1197
4	12.5328	100	82.2518	16.9378	11.0169		16.505
5	4.24809	100	89.4684	9.96709	7.77614	85.4869	8.07118
6	6.58965	100			4.03079											1.4462
7	7.79822	100		10.6858	12.1849			114.823	102.132	96.1069		8.07043		8.05139		7.01789
8	1.32336	100		4.18946	5.26569			120.247	101.239	92.5188		3.18865		1.77306		1.48148
9	3.07904	100			2.31078			110.112	77.4106	99.3171		2.44479		2.43459		9.62702	196.815	157.932	13.8899
10	7.91381	100			4.87132			116.956	84.4846	104.843				5.10896		6.93098	110.215	139.904	17.9868
11	1.08163	100				75.1723					1.21056		0.899013				108.755	116.265	6.94099
12	0.616832	100											0.806357
13	1.65731	100													4.54962
14	9.36711	100	71.1363	5.01158	3.43759	71.5761	4.23474	93.2787		55.562	2.18299	1.8585	2.00819	2.6473	2.99326	3.30505	124.726	166.068	17.4754
15	4.80532	100				119.552	3.49588				3.07626		1.04814		1.27538

## Sheet: Figure 6b
Figure 6b
% PCM1 binding to LC3B
Experiment	GFP	GABARAP	WT	E62Q	L63F	E62Q/L63F	Q26K	H27Y	Q26K/H27Y	H27Y/E62Q	Q26K/H27Y/E62Q	Q26K/H27Y/E62Q/L63F	R10E/R11H	R10E/R11H/E62Q
1	5.38378	100	7.33468	40.9713
2	3.32343	100	5.27638	22.3921
3	10.4017	100	9.97793	34.1172
4	12.5328	100	11.0545	42.1724
5	4.24809	100	6.55564	28.6156
6	6.58965	100	6.57776	54.7498					68.6021		107.323		1.75533	1.30229
7	7.79822	100	6.40059	31.4049			8.81567	15.4121		47.679	40.9055		5.67201	6.25974
8	1.32336	100	1.45396	16.477			2.58481	7.48654		19.9164	27.4515		0.351433	0.572914
9	3.07904	100	2.30178	14.1819			3.91638	6.16803	11.4997	28.474	29.2236		0.929765	1.01297
10	7.91381	100	4.54248	23.6371			4.82573	10.9076	24.0051	39.0263	24.1522		1.71856	2.49353
11	1.08163	100	1.58391						16.4741
12	0.616832	100	0.445856	14.077	1.20268	28.3651					15.9989	30.7323
13	1.65731	100	0.830876	8.35593	2.12634				8.53494		19.8524	29.2146
14	9.36711	100	3.46091	29.1595	2.18219	36.4702	3.65521	11.4516	34.0225	49.1289	39.34	48.4799	2.25596	1.59793
15	4.80532	100	1.04881		1.79231	26.0036						40.2874

## Sheet: Figure 6c
Figure 6c
% ULK1 binding to GABARAP
Experiment	GFP	WT	Q59E	F60L	Q59E/F60L	F62K	Q59E/F60L/F62K	K24Q	Y25H	K24Q/Y25H	K24Q/F60L	Y25H/F60L	K24Q/Q59E/F60L	Y25H/Q59E/F60L	K24Q/Y25H/F60L	K24Q/Y25H/Q59E/F60L	E8R/H9R	E8R/H9R/K24Q/Y25H	E8R/H9R/Q59E/F60L
1	0.8616	100	95.8227		57.0147
2	0.439901	100	95.2633		74.2568
3	0.293102	100	98.9969		69.6727
4	0.307641	100	91.6178	100.765	78.5773		72.4216
5	1.19032	100	98.0708	67.2637	47.6399	69.4758	53.8616
6	9.91396	100			52.0222											10.0742
7	9.12457	100		78.4988	70.0507			99.398	94.4805	91.109		77.1073		62.7981		33.4717
8	0.0779701	100		75.0343	60.0939			91.1278	87.356	72.548		63.7986		50.6463		20.5004
9	1.02659	100			58.3242			99.7994	99.2851	82.751		61.336		39.0154		6.40235	180.824	132.596	60.0106
10	2.85119	100			63.3056			109.562	96.6561	97.2289				55.3234		13.4207	97.3125	117.382	80.9682
11	0.714288	100				83.6045					69.5291		46.5966				116.307	107.768	90.9263
12	2.00032	100													60.5749
13	0.937971	100													24.0131
14	1.16225	100	87.7623	90.0033	58.2764	92.5893	68.2994	109.046	94.6855	86.8411	55.6911	68.1977	30.0692	48.1603	31.6982	10.1614	86.7546	82.4908	62.1721
15	0.851671	100				98.9334	56.7815				44.9111		21.6111		31.1306

## Sheet: Figure 6d
Figure 6d
% ULK1 binding to LC3B
Experiment	GFP	GABARAP	WT	E62Q	L63F	E62Q/L63F	Q26K	H27Y	Q26K/H27Y	H27Y/E62Q	Q26K/H27Y/E62Q	Q26K/H27Y/E62Q/L63F	R10E/R11H	R10E/R11H/E62Q
1	0.8616	100	1.03252	7.76875
2	0.439901	100	1.7039	10.142
3	0.293102	100	1.5495	5.97794
4	0.307641	100	1.36659	5.14272
5	1.19032	100	2.43541	4.16394
6	9.91396	100	3.35301	4.02238					10.9318		25.8119		1.41943	2.56817
7	9.12457	100	11.0553	16.9362			19.1367	14.1204		28.4037	41.1128		7.33409	9.94193
8	0.0779701	100	1.87158	7.54097			7.55667	5.58837		13.1073	23.3426		1.23347	2.39175
9	1.02659	100	1.01183	2.5686			2.12399	1.73341	5.37589	6.04353	13.4613		0.649352	0.889538
10	2.85119	100	3.458	6.73862			4.80125	5.40887	10.5341	14.0198	29.3578		2.1872	2.51099
11	0.714288	100	0.896084						12.1043
12	2.00032	100	0.545731	4.2175	0.396389	2.67591					24.2105	20.7354
13	0.937971	100	0.777397	3.41515	0.538509	1.77992			7.3489		14.4118	14.0639
14	9.38854	100	3.22449	5.46998	2.31708	2.90848	3.19181	2.53749	19.6023	17.5716	32.2479	23.653	1.32229	1.63541
15	0.851671	100	0.515526		0.564336	2.6425						10.3294

[truncated: 11 more sheets: Figure 6e, Figure 6f, Figure 6g, Figure 7b, Figure 7c, Supplementary Figure 3c, Supplementary Figure 4c, Supplementary Figure 6a, Supplementary Figure 6b, Supplementary Figure 6c, Supplementary Figure 6d]
